# Supplementary material for: The RRM domains of PARP14 mediate replication fork degradation in BRCA2-deficient cells
Source: NAR Cancer. 2026 Feb 11;8(1):zcag005. doi: 10.1093/narcan/zcag005 (PMC12891911; doi:10.1093/narcan/zcag005)
Supplement: zcag005_Supplemental_Files [file zcag005_supplemental_files.zip › Supplementary Table S1.xlsx]

## Sheet: Fig 3a
PARP14KO siBRCA2	PARP14KO + PARP14(delRRM1) siBRCA2	PARP14KO + PARP14(WT) siBRCA2	PARP14KO + PARP14(3FA) siBRCA2
0.0600264	0.639456	0.809091	0.857143
0.16007	0.106576	0.404545	1		Column C	PARP14KO + PARP14(WT) siBRCA2
0.16007	0.213152	0.134848	0.428571		vs.	vs.
0.140062	0.106576	0.404545	0.428571		Column A	PARP14KO siBRCA2
0.0600264	0.213152	0.809091	0
0.0600264	0.426304	0.809091	0		Unpaired t test
0.100044	0.213152	0.404545	0		P value	<0.0001
0.100044	0	0.269697	0.571429		P value summary	****
0.220097	0.319728	0.539394	0.142857		Significantly different (P < 0.05)?	Yes
0.100044	0.746032	0.809091	0.428571		One- or two-tailed P value?	Two-tailed
0.16007	0.852608	0.674242	0		t, df	t=9.397, df=200
0.120053	0	0.134848	0.285714
0.300132	1.06576	0.404545	0.142857		How large is the effect?
0.140062	0	1.61818	0.285714		Mean of column A	0.08879
0.0800352	0	0.269697	0.142857		Mean of column C	0.687
0.0600264	0.959184	0.674242	1.85714		Difference between means (C - A) ± SEM	0.5982 ± 0.06366
0.140062	0.319728	1.07879	0.142857		95% confidence interval	0.4727 to 0.7237
0.0600264	0.959184	0.134848	0.142857		R squared (eta squared)	0.3063
0.0800352	0.213152	1.07879	0.142857
0.320141	1.59864	0.134848	0.285714		F test to compare variances
0.100044	0.213152	0	0.285714		F, DFn, Dfd	77.04, 105, 95
0.0400176	0.106576	3.37121	0		P value	<0.0001
0.0400176	1.17234	0.404545	0		P value summary	****
0.100044	0.106576	0.809091	0.571429		Significantly different (P < 0.05)?	Yes
0.16007	1.81179	0.134848	0
0.100044	0.639456	1.88788	0.285714		Data analyzed
0.120053	1.06576	0.404545	0.142857		Sample size, column A	96
0.140062	2.34467	0.674242	0.428571		Sample size, column C	106
0.200088	0	1.07879	0.714286
0.0200088	0.319728	0.134848	1.14286
0.200088	0.959184	1.07879	0.142857
0.0200088	0.959184	3.10152	0.857143		Column C	PARP14KO + PARP14(WT) siBRCA2
0.0200088	0.106576	0.674242	0.571429		vs.	vs.
0.0600264	0.852608	0.943939	0.142857		Column B	PARP14KO + PARP14(delRRM1) siBRCA2
0.120053	1.06576	0.404545	1.42857
0.0200088	0.319728	0.809091	1.14286		Unpaired t test
0.120053	0.53288	2.69697	0.428571		P value	0.0006
0.0600264	0.852608	0.404545	0.285714		P value summary	***
0.0600264	0.213152	2.15758	1		Significantly different (P < 0.05)?	Yes
0	0	0	0.142857		One- or two-tailed P value?	Two-tailed
0.0200088	0.106576	0.809091	0.142857		t, df	t=3.498, df=212
0.100044	0	2.56212	0.714286
0.0600264	0.746032	0.809091	1.14286		How large is the effect?
0	0.426304	0.404545	0.285714		Mean of column B	0.4332
0.0800352	0.319728	0.134848	0.428571		Mean of column C	0.687
0.0800352	0.106576	0	0.428571		Difference between means (C - B) ± SEM	0.2538 ± 0.07255
0.0400176	0.213152	1.21364	0.571429		95% confidence interval	0.1107 to 0.3968
0.140062	0.106576	0.269697	0.857143		R squared (eta squared)	0.05456
0.140062	0	0.269697	0.285714
0.120053	0	1.21364	0		F test to compare variances
0.0800352	0.106576	0.134848	0.428571		F, DFn, Dfd	2.126, 105, 107
0.0200088	0.106576	0.809091	0.571429		P value	0.0001
0.0400176	0.213152	0.674242	0.857143		P value summary	***
0.0200088	0.106576	0.674242	0.428571		Significantly different (P < 0.05)?	Yes
0.0200088	0	1.34848	0.285714
0.260114	0.213152	0.404545	0.428571		Data analyzed
0.140062	0.106576	0.674242	0.714286		Sample size, column B	108
0.200088	0.319728	0.539394	1.71429		Sample size, column C	106
0.0800352	0.426304	0.809091	0.714286
0.0200088	0.426304	0.134848	0.142857
0.0200088	0.426304	0.674242	0.714286
0.0600264	0	0.404545	0.285714
0.320141	0.106576	1.07879	0.285714		Column D	PARP14KO + PARP14(3FA) siBRCA2
0.16007	1.17234	0	0		vs.	vs.
0.0400176	0.426304	0	0		Column C	PARP14KO + PARP14(WT) siBRCA2
0.240106	0	0.404545	0.857143
0.200088	0.852608	0.539394	0.285714		Unpaired t test
0.0200088	0.852608	0.539394	0.285714		P value	0.0005
0.140062	0.852608	0.404545	0.714286		P value summary	***
0.0400176	0.213152	0.674242	0.285714		Significantly different (P < 0.05)?	Yes
0.100044	0.213152	1.48333	0.142857		One- or two-tailed P value?	Two-tailed
0.100044	0.639456	0.674242	0.571429		t, df	t=3.527, df=205
0.0200088	0.426304	0.404545	0.714286
0.0400176	0.319728	0.809091	0		How large is the effect?
0.100044	0.213152	0.539394	0		Mean of column C	0.687
0.0800352	1.06576	0.134848	0.571429		Mean of column D	0.4342
0	0.852608	0.404545	0.285714		Difference between means (D - C) ± SEM	-0.2527 ± 0.07165
0.0600264	0.53288	0.539394	0.571429		95% confidence interval	-0.3940 to -0.1115
0.0600264	1.17234	0.134848	0		R squared (eta squared)	0.05722
0.0400176	0.852608	0.674242	0.571429
0.0600264	0.106576	0.134848	0.142857		F test to compare variances
0.0600264	0.106576	1.34848	0.142857		F, DFn, Dfd	2.730, 105, 100
0.0200088	0.852608	0.404545	0		P value	<0.0001
0.0400176	0.53288	0.404545	0.714286		P value summary	****
0.0400176	0.106576	0.674242	0.285714		Significantly different (P < 0.05)?	Yes
0.0200088	0.53288	1.48333	0.857143
0.0800352	0.426304	0.134848	0.714286		Data analyzed
0.0400176	0.319728	0.943939	0.285714		Sample size, column C	106
0.0400176	0.746032	0.404545	0.428571		Sample size, column D	101
0.0400176	0.426304	0.943939	0.285714
0.0400176	0.106576	0.134848	0.571429
0.0400176	0.319728	0.539394	0.571429
0.100044	0.213152	1.34848	0
0	0.852608	0.539394	0.285714
0.0400176	0.426304	0.134848	0.142857
0.0400176	0.319728	0.269697	0.142857
	0.106576	0.134848	0.714286
	0.213152	1.48333	0.428571
	0.639456	0.269697	0.285714
	0	0.539394	0.428571
	0.106576	0.134848	1.14286
	0.426304	0.539394
	0.319728	0.404545
	0	0.674242
	0.106576	0.943939
	0	0.674242
	0.213152
	0.426304

## Sheet: Fig 3b
PARP14KO siBRCA2	PARP14KO + PARP14(delRRM1) siBRCA2	PARP14KO + PARP14(WT) siBRCA2	PARP14KO + PARP14(3FA) siBRCA2
0.351759	0.0401002	0.120643	0
0.100503	0	0	0		Column C	PARP14KO + PARP14(WT) siBRCA2
0.0251256	0.0601504	0.36193	0.233831		vs.	vs.
0.0502513	0	1.93029	0		Column A	PARP14KO siBRCA2
0.527638	0.140351	0.241287	0.116915
0.703518	0	0.723861	0		Unpaired t test
0	0.0601504	0.241287	0.116915		P value	0.0071
0.0502513	0.0401002	1.20643	0.116915		P value summary	**
0	0	0.36193	0		Significantly different (P < 0.05)?	Yes
0.552764	0	0.120643	0.116915		One- or two-tailed P value?	Two-tailed
0.100503	0	0.120643	0.467662		t, df	t=2.733, df=136
0.40201	0	0	0.116915
0.226131	0.0200501	0.241287	0		How large is the effect?
0.201005	0.0401002	0.241287	0		Mean of column A	0.1628
0.0251256	0.0200501	0.120643	0.116915		Mean of column C	0.3141
0.0251256	0.160401	0	0		Difference between means (C - A) ± SEM	0.1512 ± 0.05534
0.0251256	0	0.120643	0		95% confidence interval	0.04180 to 0.2607
0	0.100251	0.241287	0		R squared (eta squared)	0.05206
0.351759	0.0401002	0.120643	0
0.201005	0.0200501	0.120643	0.116915		F test to compare variances
0	0.0200501	0.241287	0		F, DFn, Dfd	4.813, 62, 74
0.0251256	0	0.241287	0.584577		P value	<0.0001
0.125628	0	1.56836	0		P value summary	****
0.226131	0.100251	0	0		Significantly different (P < 0.05)?	Yes
0.502513	0	1.20643	0.116915
0.0251256	0.100251	1.80965	0		Data analyzed
0.150754	0.140351	0.120643	0		Sample size, column A	75
0.427136	0	0.36193	0		Sample size, column C	63
0.0251256	0.0601504	0.120643	0
0.0502513	0	0	0
0.0251256	0.0200501	0.482574	0.233831
0.0251256	0	0	0
0.452261	0	0.120643	0.116915		Column C	PARP14KO + PARP14(WT) siBRCA2
0.351759	0.0802005	0.723861	0		vs.	vs.
0	0	0.120643	0		Column B	PARP14KO + PARP14(delRRM1) siBRCA2
0	0	0.723861	0
0	0.200501	0.482574	0		Unpaired t test
0.0502513	0.240601	0	0.116915		P value	<0.0001
0.0251256	0.0601504	0.120643	0.116915		P value summary	****
0.527638	0.100251	0	0.233831		Significantly different (P < 0.05)?	Yes
0.0502513	0.100251	0	0.116915		One- or two-tailed P value?	Two-tailed
0.40201	0	0	0.584577		t, df	t=5.654, df=145
0.0251256	0.0601504	0	0.233831
0.201005	0.0401002	0.120643	0		How large is the effect?
0.301508	0.0200501	0.241287	0.116915		Mean of column B	0.04654
0	0.0401002	0.603217	0.116915		Mean of column C	0.3141
0.0251256	0.180451	0.120643	0		Difference between means (C - B) ± SEM	0.2675 ± 0.04731
0	0.140351	0	0.116915		95% confidence interval	0.1740 to 0.3610
0	0.0601504	0.120643	0		R squared (eta squared)	0.1807
0.0251256	0	0.36193	0
0.40201	0	0.120643	0.116915		F test to compare variances
0.40201	0.100251	0.36193	0		F, DFn, Dfd	59.61, 62, 83
0	0	0	0		P value	<0.0001
0.301508	0	0	0		P value summary	****
0.150754	0	0.603217	0		Significantly different (P < 0.05)?	Yes
0.0251256	0	0	0.116915
0	0	0	0		Data analyzed
0	0.0200501	0.723861	0.233831		Sample size, column B	84
0.0502513	0.0401002	0	0		Sample size, column C	63
0.0753769	0	0.36193	0
0.0251256	0	0	0
0.40201	0	0.603217	0.116915
0.125628	0.0200501	0.36193	0		Column D	PARP14KO + PARP14(3FA) siBRCA2
0	0				vs.	vs.
0.0753769	0.0601504				Column C	PARP14KO + PARP14(WT) siBRCA2
0.40201	0.120301
0.502513	0.120301				Unpaired t test
0.175879	0.0200501				P value	<0.0001
0.0251256	0				P value summary	****
0.0251256	0				Significantly different (P < 0.05)?	Yes
0.0502513	0.140351				One- or two-tailed P value?	Two-tailed
0.226131	0.0401002				t, df	t=4.180, df=124
0.778894	0
0	0.0802005				How large is the effect?
0.0251256	0.0401002				Mean of column C	0.3141
	0.140351				Mean of column D	0.07794
	0.0802005				Difference between means (D - C) ± SEM	-0.2361 ± 0.05649
	0.100251				95% confidence interval	-0.3479 to -0.1243
	0.0802005				R squared (eta squared)	0.1235
	0
	0.0401002				F test to compare variances
	0				F, DFn, Dfd	11.00, 62, 62
	0.0601504				P value	<0.0001
	0.100251				P value summary	****
					Significantly different (P < 0.05)?	Yes
					Data analyzed
					Sample size, column C	63
					Sample size, column D	63
					Table Analyzed	Fig 1d MRE11 SIRF
					Column B	KO3 + P14(delRRM1) siB2
					vs.	vs.
					Column A	KO3 siB2
					Unpaired t test
					P value	<0.0001
					P value summary	****
					Significantly different (P < 0.05)?	Yes
					One- or two-tailed P value?	Two-tailed
					t, df	t=5.217, df=157
					How large is the effect?
					Mean of column A	0.1628
					Mean of column B	0.04654
					Difference between means (B - A) ± SEM	-0.1163 ± 0.02229
					95% confidence interval	-0.1603 to -0.07225
					R squared (eta squared)	0.1477
					F test to compare variances
					F, DFn, Dfd	12.39, 74, 83
					P value	<0.0001
					P value summary	****
					Significantly different (P < 0.05)?	Yes
					Data analyzed
					Sample size, column A	75
					Sample size, column B	84
					Table Analyzed	Fig 1d MRE11 SIRF
					Column D	KO3 + P14(3FA) siB2
					vs.	vs.
					Column A	KO3 siB2
					Unpaired t test
					P value	0.0038
					P value summary	**
					Significantly different (P < 0.05)?	Yes
					One- or two-tailed P value?	Two-tailed
					t, df	t=2.943, df=136
					How large is the effect?
					Mean of column A	0.1628
					Mean of column D	0.07794
					Difference between means (D - A) ± SEM	-0.08487 ± 0.02884
					95% confidence interval	-0.1419 to -0.02784
					R squared (eta squared)	0.05987
					F test to compare variances
					F, DFn, Dfd	2.285, 74, 62
					P value	0.001
					P value summary	***
					Significantly different (P < 0.05)?	Yes
					Data analyzed
					Sample size, column A	75
					Sample size, column D	63

## Sheet: Fig 3c
PARP14KO + PARP14(delRRM1) siBRCA2	PARP14KO + PARP14(WT) siBRCA2	PARP14KO + PARP14(3FA) siBRCA2
3	0	2
0	1	2
1	0	2		Column B	PARP14KO + PARP14(WT) siBRCA2
2	0	1		vs.	vs.
3	0	2		Column A	PARP14KO + PARP14(delRRM1) siBRCA2
2	2	1
2	1	2		Unpaired t test
4	3	0		P value	<0.0001
3	4	1		P value summary	****
4	0	2		Significantly different (P < 0.05)?	Yes
1	0	2		One- or two-tailed P value?	Two-tailed
9	10	2		t, df	t=6.788, df=193
1	0	2
1	5	4		How large is the effect?
0	0	6		Mean of column A	2.471
3	1	2		Mean of column B	0.6636
1	4	2		Difference between means (B - A) ± SEM	-1.807 ± 0.2662
1	2	4		95% confidence interval	-2.332 to -1.282
1	1	4		R squared (eta squared)	0.1927
0	1	1
0	1	2		F test to compare variances
1	0	4		F, DFn, Dfd	2.269, 84, 109
3	0	5		P value	<0.0001
3	7	3		P value summary	****
3	1	3		Significantly different (P < 0.05)?	Yes
4	3	0
1	1	1		Data analyzed
3	0	1		Sample size, column A	85
0	0	3		Sample size, column B	110
0	1	4
1	0	0
3	0	0
1	0	0		Column C	PARP14KO + PARP14(3FA) siBRCA2
0	1	0		vs.	vs.
0	0	0		Column B	PARP14KO + PARP14(WT) siBRCA2
2	0	1
1	0	0		Unpaired t test
0	0	0		P value	0.0034
3	1	0		P value summary	**
0	0	2		Significantly different (P < 0.05)?	Yes
1	0	0		One- or two-tailed P value?	Two-tailed
1	1	1		t, df	t=2.966, df=207
1	0	1
0	0	0		How large is the effect?
4	0	0		Mean of column B	0.6636
2	0	0		Mean of column C	1.242
4	0	0		Difference between means (C - B) ± SEM	0.5788 ± 0.1951
4	0	0		95% confidence interval	0.1941 to 0.9635
3	0	0		R squared (eta squared)	0.04076
10	0	1
2	0	1		F test to compare variances
6	4	0		F, DFn, Dfd	1.246, 109, 98
2	0	1		P value	0.2686
7	0	0		P value summary	ns
1	0	0		Significantly different (P < 0.05)?	No
0	1	0
3	0	2		Data analyzed
3	0	1		Sample size, column B	110
2	0	2		Sample size, column C	99
3	0	1
2	0	2
0	0	1
4	0	1
3	0	2
2	1	0
1	0	2
2	0	1
3	0	1
3	1	2
2	1	4
1	0	1
1	0	1
4	0	2
0	0	3
3	0	0
2	0	0
6	1	2
8	0	3
1	1	0
3	0	0
5	1	2
3	0	3
4	0	1
7	0	1
10	0	0
	0	0
	0	0
	0	0
	2	0
	1	0
	0	1
	0	0
	0	1
	0	1
	0	0
	3	0
	0	1
	1	0
	0	0
	0
	0
	0
	0
	2
	1
	0
	0
	0
	0
	0

## Sheet: Fig 3e
PARP14KO + PARP14(WT) siBRCA2			PARP14KO + PARP14(delRRM1) siBRCA2			PARP14KO + PARP14(3FA) siBRCA2
0.6636	0.466		2.471	1.088		1.242	1.789

## Sheet: Fig 3f
PARP14KO + PARP14(WT) siBRCA2	PARP14KO + PARP14(delRRM1) siBRCA2	PARP14KO + PARP14(WT) siBRCA2 siZRANB3	PARP14KO + PARP14(delRRM1) siBRCA2 siZRANB3
2	10	1	0			Table Analyzed	Fig 3f 121925 P14-M11 PLA
2	1	1	3
2	2	0	4			Column B	delRRM1 siBRCA2 HU
3	3	0	1			vs.	vs.
1	4	1	0			Column A	plusWT siBRCA2 HU
2	1	1	1
2	4	0	0			Unpaired t test
1	3	1	1			P value	0.0006
1	1	1	0			P value summary	***
0	0	2	1			Significantly different (P < 0.05)?	Yes
1	2	0	0			One- or two-tailed P value?	Two-tailed
2	3	1	2			t, df	t=3.513, df=186
2	0	0	2
2	1	0	2			How large is the effect?
0	5	0	2			Mean of column A	1.505
2	0	1	0			Mean of column B	2.411
1	3	0	2			Difference between means (B - A) ± SEM	0.9051 ± 0.2576
5	3	0	2			95% confidence interval	0.3969 to 1.413
0	4	0	1			R squared (eta squared)	0.06223
1	1	2	0
1	2	0	1			F test to compare variances
0	2	0	0			F, DFn, Dfd	2.262, 94, 92
2	2	2	3			P value	0.0001
0	5	0	1			P value summary	***
3	2	0	1			Significantly different (P < 0.05)?	Yes
1	1	0	1
2	3	0	0			Data analyzed
1	3	0	0			Sample size, column A	93
2	1	2	0			Sample size, column B	95
1	0	0	1
3	4	0	0
1	6	0	2			Table Analyzed	Fig 3f 121925 P14-M11 PLA
4	0	0	1
1	1	1	0			Column D	delRRM1 siBRCA2 siZRANB3 HU
0	5	0	4			vs.	vs.
2	1	1	1			Column C	plusWT siBRCA2 siZRANB3 HU
3	1	0	0
0	2	0	11			Unpaired t test
3	1	0	1			P value	<0.0001
4	1	0	2			P value summary	****
2	6	0	3			Significantly different (P < 0.05)?	Yes
0	1	0	3			One- or two-tailed P value?	Two-tailed
2	1	0	0			t, df	t=4.063, df=118
4	1	0	1
3	0	0	0			How large is the effect?
0	2	1	0			Mean of column C	0.4098
4	2	0	0			Mean of column D	1.559
1	2	1	0			Difference between means (D - C) ± SEM	1.149 ± 0.2829
3	1	0	0			95% confidence interval	0.5892 to 1.710
2	0	1	1			R squared (eta squared)	0.1227
0	0	1	0
0	6	0	2			F test to compare variances
1	0	1	3			F, DFn, Dfd	11.85, 58, 60
1	1	0	4			P value	<0.0001
1	0	1	10			P value summary	****
0	0	0	3			Significantly different (P < 0.05)?	Yes
0	0	0	1
0	0	0	2			Data analyzed
0	1	0	5			Sample size, column C	61
0	1	1				Sample size, column D	59
0	1	0
0	4
1	0					Table Analyzed	Fig 3f 121925 P14-M11 PLA
0	1
0	6					Column C	plusWT siBRCA2 siZRANB3 HU
2	4					vs.	vs.
0	0					Column A	plusWT siBRCA2 HU
0	1
0	4					Unpaired t test
1	3					P value	<0.0001
0	1					P value summary	****
3	2					Significantly different (P < 0.05)?	Yes
3	1					One- or two-tailed P value?	Two-tailed
2	4					t, df	t=5.826, df=152
3	6
3	0					How large is the effect?
3	4					Mean of column A	1.505
1	1					Mean of column C	0.4098
3	3					Difference between means (C - A) ± SEM	-1.096 ± 0.1880
4	4					95% confidence interval	-1.467 to -0.7240
2	3					R squared (eta squared)	0.1825
0	0
0	8					F test to compare variances
1	2					F, DFn, Dfd	5.023, 92, 60
1	4					P value	<0.0001
4	3					P value summary	****
0	3					Significantly different (P < 0.05)?	Yes
1	3
2	6					Data analyzed
6	4					Sample size, column A	93
1	3					Sample size, column C	61
3	6
0	5
	5					Table Analyzed	Fig 3f 121925 P14-M11 PLA
	5
						Column D	delRRM1 siBRCA2 siZRANB3 HU
						vs.	vs.
						Column B	delRRM1 siBRCA2 HU
						Unpaired t test
						P value	0.0153
						P value summary	*
						Significantly different (P < 0.05)?	Yes
						One- or two-tailed P value?	Two-tailed
						t, df	t=2.454, df=152
						How large is the effect?
						Mean of column B	2.411
						Mean of column D	1.559
						Difference between means (D - B) ± SEM	-0.8512 ± 0.3468
						95% confidence interval	-1.536 to -0.1659
						R squared (eta squared)	0.03811
						F test to compare variances
						F, DFn, Dfd	1.043, 58, 94
						P value	0.8452
						P value summary	ns
						Significantly different (P < 0.05)?	No
						Data analyzed
						Sample size, column B	95
						Sample size, column D	59

## Sheet: Fig 4a
WT siBRCA2	PARP14KO siBRCA2	PARP14KO + PARP14(delRRM1) siBRCA2	PARP14KO + PARP14(WT) siBRCA2	PARP14KO + PARP14(3FA) siBRCA2
0.537912	2.65553	1.04326	0.107434	0.677989
0.674884	1.43224	0.924658	0.142066	0.424843
0.465961	0.572193	1.54757	0.225836	4.07113		Column B	PARP14KO siBRCA2
0.292486	0.850704	1.27012	1.04453	0.993392		vs.	vs.
1.28772	0.321701	0.751748	0.305503	1.73948		Column A	WT siBRCA2
0.692799	0.501864	0.474221	0.560472	0.221554
1.07672	0.482645	1.68588	0.667257	0.44036		Mann Whitney test
0.185849	1.10401	2.33421	1.67448	0.880217		P value	0.0017
0.415751	1.09779	0.68179	1.23165	1.82923		Exact or approximate P value?	Exact
0.802795	1.1444	0.818059	1.17222	0.177271		P value summary	**
1.54455	1.32723	1.11054	0.637736	0.74406		Significantly different (P < 0.05)?	Yes
0.835146	0.843482	1.08269	1.14396	0.822097		One- or two-tailed P value?	Two-tailed
0.381275	1.01672	0.44166	2.46863	1.45341		Sum of ranks in column A,B	1809 , 3141
0.238786	1.11246	0.582251	2.60914	1.21842		Mann-Whitney U	774
0.567627	1.41311	1.01439	0.520644	0.682964
0.63034	1.74794	1.02423	1.0729	0.661344		Difference between medians
0.462099	1.06787	0.403249	1.18895	2.53606		Median of column A	0.6928, n=45
1.05998	2.23035	0.876783	0.391068	1.42081		Median of column B	1.083, n=54
0.242727	1.26279	1.39778	1.77701	0.461245		Difference: Actual	0.39
0.556728	1.89055	0.901205	0.279736	1.84804		Difference: Hodges-Lehmann	0.325
0.399606	0.972569	1.51874	3.75963	0.755556
0.881203	0.52459	1.97509	0.948765	0.968133
0.401133	1.82771	0.246009	1.03326	0.682807
0.608297	0.668407	2.64292	0.419628	0.692308
0.26129	1.27401	1.08922	0.480919	2.12693		Column C	PARP14KO + PARP14(delRRM1) siBRCA2
0.698649	0.610122	0.727646	0.760825	1.05462		vs.	vs.
0.391419	0.438125	0.345229	0.662482	1.37444		Column A	WT siBRCA2
1.54738	0.565619	0.594721	0.969419	1.41456
0.718407	0.219091	0.372066	0.623917	0.781304		Mann Whitney test
1.26248	2.4735	0.465517	0.288925	0.921201		P value	0.0341
2.5701	0.752542	0.910045	0.128127	0.682807		Exact or approximate P value?	Exact
0.898942	1.66038	0.570456	3.85473	0.308792		P value summary	*
0.546341	0.380815	0.540965	0.285501	1.20464		Significantly different (P < 0.05)?	Yes
0.739388	1.36613	1.28416	2.76101	1.26225		One- or two-tailed P value?	Two-tailed
0.855093	3.69608	1.5358	0.723485	2.06522		Sum of ranks in column A,C	1767 , 2238
1.2169	1.26642	1.08997	1.29865	1.03754		Mann-Whitney U	732
0.524066	0.919449	0.840374	0.581182	1.71971
0.304579	0.311475	2.39885	0.267368	0.727041		Difference between medians
1.14745	2.18907	0.130918	0.522807	1.39521		Median of column A	0.6928, n=45
1.79953	0.375188	1.75159	0.571234	0.510526		Median of column C	0.9174, n=44
0.757613	0.836373	0.314252	0.646847	1.61983		Difference: Actual	0.2246
1.55614	2.18907	1.03539	1.02535	0.54386		Difference: Hodges-Lehmann	0.2042
0.905273	0.933227	1.18325	0.937783	1.58333
0.758533	1.40177	0.610612		0.627816
0.379007	1.15612			0.418135
	0.434457			1.30157		Column D	PARP14KO + PARP14(WT) siBRCA2
	0.935382			1.06742		vs.	vs.
	0.581498			1.23607		Column A	WT siBRCA2
	3.73605			2.03394
	0.740741			1.19237		Mann Whitney test
	0.470435			0.853492		P value	0.5777
	1.20053			0.606375		Exact or approximate P value?	Exact
	1.33316			1.59427		P value summary	ns
	2.76149			4.82833		Significantly different (P < 0.05)?	No
				1.47725		One- or two-tailed P value?	Two-tailed
				1.59666		Sum of ranks in column A,D	1935 , 1981
				0.560166		Mann-Whitney U	900
				0.630597
				1.41706		Difference between medians
				1.35		Median of column A	0.6928, n=45
				0.733577		Median of column D	0.6673, n=43
				0.631973		Difference: Actual	-0.02554
				0.712987		Difference: Hodges-Lehmann	0.05629
				2.17289
				1.74821
				2.40461
				0.339015		Column E	PARP14KO + PARP14(3FA) siBRCA2
						vs.	vs.
						Column A	WT siBRCA2
						Mann Whitney test
						P value	0.0009
						Exact or approximate P value?	Exact
						P value summary	***
						Significantly different (P < 0.05)?	Yes
						One- or two-tailed P value?	Two-tailed
						Sum of ranks in column A,E	1989 , 4339
						Mann-Whitney U	954
						Difference between medians
						Median of column A	0.6928, n=45
						Median of column E	1.038, n=67
						Difference: Actual	0.3447
						Difference: Hodges-Lehmann	0.3178

## Sheet: Fig 4b
WT siControl	WT siBRCA2	PARP14KO siBRCA2	PARP14KO + PARP14(delRRM1) siBRCA2	PARP14KO + PARP14(WT) siBRCA2	PARP14KO + PARP14(3FA) siBRCA2
13.4152	0	0	0	0	0
0.465476	0	0	0	0	0
2.80711	0	0	0	0	0		Column B	WT siBRCA2
5.02363	0	0	0	0	0		vs.	vs.
0.903436	0	0	0	0	0		Column A	WT siControl
3.79865	0	0	0	0	0
0.387899	0	0	0	0	0		Mann Whitney test
3.40662	0.003153	0	0	0	0		P value	<0.0001
5.40455	0.019152	0	0	0	0		Exact or approximate P value?	Approximate
11.9694	0.02025	0	0	0	0		P value summary	****
13.7514	0.072361	0	0	4.6e-05	0		Significantly different (P < 0.05)?	Yes
19.6825	0.110601	0	0	0.000141	0		One- or two-tailed P value?	Two-tailed
0	0.221546	0	0	0.00023	0		Sum of ranks in column A,B	22929 , 25276
5.36161	0.31778	0	0	0.000842	0		Mann-Whitney U	8051
8.24612	0.348644	0	0	0.001144	0
0.851577	0.373795	0	0	0.001501	0		Difference between medians
0	0.429552	0	0	0.016235	0		Median of column A	2.650, n=172
0.026459	0.432396	0	0	0.020477	0		Median of column B	5.848, n=138
0.307499	0.506952	0	2.7e-05	0.02114	0		Difference: Actual	3.198
7.80733	0.518126	0	6.9e-05	0.023158	0		Difference: Hodges-Lehmann	2.541
2.58626	0.52143	0	0.000244	0.023485	0
0.009964	0.588039	0	0.000378	0.026908	0
5.06081	0.597646	0	0.000732	0.062886	0
9.63735	0.689933	0	0.000761	0.066871	0		Column C	PARP14KO siBRCA2
0.971293	0.839471	0	0.001917	0.068496	0		vs.	vs.
2.73521	1.04246	0	0.0033	0.075476	0		Column B	WT siBRCA2
5.27714	1.11325	0	0.00361	0.079016	0
5.73341	1.16426	0	0.005485	0.086663	3.6e-05		Mann Whitney test
8.78923	1.26463	2.5e-05	0.011099	0.103429	0.000126		P value	<0.0001
19.4804	1.43873	0.00018	0.012661	0.143263	0.000332		Exact or approximate P value?	Approximate
0	1.54309	0.00083	0.013935	0.155471	0.00034		P value summary	****
5.87917	1.55755	0.001173	0.014195	0.158092	0.000503		Significantly different (P < 0.05)?	Yes
3.74905	1.57736	0.002484	0.016298	0.159912	0.000549		One- or two-tailed P value?	Two-tailed
0	1.62152	0.003482	0.021254	0.177319	0.000646		Sum of ranks in column B,C	23927 , 21524
6.01494	1.67928	0.003754	0.023799	0.264997	0.000654		Mann-Whitney U	8158
0.015281	1.84444	0.005072	0.035671	0.329621	0.000675
0	1.97589	0.005472	0.040794	0.348632	0.00104		Difference between medians
9.75273	1.98566	0.008928	0.089434	0.360109	0.002012		Median of column B	5.848, n=138
0.000519	2.00741	0.015885	0.130121	0.476935	0.002038		Median of column C	2.704, n=163
12.8647	2.04661	0.032879	0.145355	0.536267	0.002103		Difference: Actual	-3.144
0	2.08339	0.033942	0.170667	0.612936	0.006588		Difference: Hodges-Lehmann	-2.043
5.65093	2.09642	0.044148	0.174085	0.630461	0.007289
17.833	2.11499	0.059284	0.18459	0.670446	0.008188
5.95466	2.27306	0.059385	0.210362	0.672652	0.012847
1.22165	2.38778	0.076962	0.211793	0.727631	0.013035		Column D	PARP14KO + PARP14(delRRM1) siBRCA2
0.000294	2.92626	0.080226	0.255338	0.848587	0.01756		vs.	vs.
1.24169	2.99423	0.100694	0.262241	0.881416	0.019435		Column B	WT siBRCA2
0.330339	3.04775	0.111109	0.264866	0.883053	0.020686
0.113818	3.06781	0.112733	0.356148	0.946	0.021121		Mann Whitney test
0	3.10246	0.170174	0.357208	0.975048	0.031326		P value	<0.0001
0.770203	3.34879	0.179476	0.427759	1.04669	0.036645		Exact or approximate P value?	Approximate
0.00017	3.58942	0.261567	0.467004	1.14488	0.043885		P value summary	****
2.41432	3.62851	0.269831	0.511493	1.24808	0.044792		Significantly different (P < 0.05)?	Yes
12.7068	3.81754	0.39792	0.524203	1.32938	0.045021		One- or two-tailed P value?	Two-tailed
21.3398	3.87582	0.498522	0.673351	1.54591	0.053225		Sum of ranks in column B,D	23555 , 18061
4.71901	4.07405	0.572853	0.710029	1.59472	0.05356		Mann-Whitney U	6736
0	4.24445	0.692637	0.717169	1.6536	0.055012
0	4.3139	0.748745	0.806553	2.00639	0.061654		Difference between medians
3.41928	4.50996	0.795746	0.809344	2.04432	0.064937		Median of column B	5.848, n=138
21.5141	4.71946	1.09102	0.830991	2.04692	0.071846		Median of column D	2.103, n=150
0.998718	4.72169	1.14052	0.846977	2.06779	0.072998		Difference: Actual	-3.745
17.4967	4.72825	1.25035	0.872485	2.16043	0.073039		Difference: Hodges-Lehmann	-2.747
0.00061	4.89831	1.25132	0.919325	2.44011	0.074509
1.82182	4.89935	1.26403	1.02517	2.57381	0.07723
0.032468	4.90231	1.41398	1.05622	2.74574	0.085239
15.4021	5.14249	1.4648	1.07019	2.91493	0.085488		Column E	PARP14KO + PARP14(WT) siBRCA2
0.018714	5.15579	1.50403	1.13738	3.31549	0.0962		vs.	vs.
0.070332	5.40894	1.60695	1.23262	3.90077	0.102329		Column B	WT siBRCA2
0.000439	5.83823	1.71167	1.63388	3.98686	0.128088
0.470062	5.85737	1.80899	1.67778	4.15648	0.143527		Mann Whitney test
3.94171	6.52637	1.83267	1.68391	4.16554	0.1505		P value	0.0464
1.38874	6.57952	2.00056	1.76072	4.24634	0.156154		Exact or approximate P value?	Approximate
13.7941	7.12206	2.03239	1.79124	4.28533	0.159637		P value summary	*
0.717093	7.39287	2.10552	2.00719	4.28555	0.175652		Significantly different (P < 0.05)?	Yes
10.9012	7.62689	2.32177	2.09555	4.35708	0.182254		One- or two-tailed P value?	Two-tailed
3.96814	7.84409	2.39534	2.11026	4.38194	0.187201		Sum of ranks in column B,E	21652 , 21126
0.005029	8.07119	2.433	2.19388	4.79345	0.205099		Mann-Whitney U	9191
2.95056	8.14901	2.46214	2.33877	4.83675	0.248317
5.46634	8.48097	2.53436	2.38933	4.8686	0.262843		Difference between medians
3.60205	8.60852	2.5905	2.45766	4.88254	0.304567		Median of column B	5.848, n=138
0.567906	8.97828	2.61759	2.57125	5.47392	0.348167		Median of column E	4.815, n=154
1.16587	9.00534	2.70416	2.57405	5.48251	0.36002		Difference: Actual	-1.033
0.17087	9.06981	2.76096	2.84518	5.59188	0.394994		Difference: Hodges-Lehmann	-1.042
5.18233	9.17657	2.79462	3.00001	5.83721	0.39834
0.750145	9.19631	2.83941	3.11162	5.96666	0.401312
0.005805	9.20016	2.93552	3.1824	6.02354	0.417639
4.36047	9.2124	3.20991	3.18967	6.22958	0.441377		Column F	PARP14KO + PARP14(3FA) siBRCA2
0	9.40143	3.24074	3.43418	6.24483	0.493		vs.	vs.
0.324284	9.56478	3.39077	3.44713	6.64079	0.51599		Column B	WT siBRCA2
7.1384	9.77644	3.45722	3.46102	7.05157	0.582444
4.73132	9.96274	3.52114	3.56806	7.32966	0.585714		Mann Whitney test
0.112952	10.2093	3.58142	3.74289	7.42206	0.6116		P value	<0.0001
8.17066	10.3476	3.74385	3.88341	7.59111	0.613541		Exact or approximate P value?	Approximate
0.135481	10.4926	3.74715	3.88715	7.68773	0.614062		P value summary	****
0.718856	10.7349	3.80873	4.18276	7.77215	0.646132		Significantly different (P < 0.05)?	Yes
1.39915	10.7799	3.94846	4.26387	7.93075	0.672595		One- or two-tailed P value?	Two-tailed
3.6279	10.8708	4.04151	4.42492	7.95944	0.684463		Sum of ranks in column B,F	31445 , 31746
7.50518	11.506	4.21312	4.56315	7.96134	0.692604		Mann-Whitney U	8093
0.056417	11.7691	4.4785	4.97606	7.96479	0.716321
8.33737	11.8844	4.6121	5.0492	8.01899	0.754376		Difference between medians
4.86984	12.1788	4.65051	5.22389	8.03045	0.754627		Median of column B	5.848, n=138
0.923994	12.1893	4.75007	5.28096	8.22253	0.757898		Median of column F	0.9791, n=217
0.730923	12.6276	5.20593	5.54887	8.44188	0.833002		Difference: Actual	-4.869
1.31457	12.7512	5.35901	5.87567	8.50864	0.853053		Difference: Hodges-Lehmann	-3.577
10.0571	13.1727	5.38884	5.95018	8.53313	0.871945
4.59741	13.3718	5.48001	6.00795	8.71802	0.912715
0.365579	13.5239	5.64042	6.0963	8.95159	0.939299
6.01615	13.7295	5.97954	6.1215	9.01859	0.942906
0.129106	14.5511	5.98712	6.13032	9.0393	0.979076
9.33431	14.8377	6.05159	6.22374	9.15592	0.981831
0.002389	14.8929	6.09362	6.76049	9.59373	1.09075
9.29398	14.9192	6.14045	6.90241	9.76367	1.09429
0.001577	15.7876	6.15434	6.90762	10.5574	1.14128
0.166866	16.4332	6.19554	6.97487	10.7985	1.19715
3.1855	16.4454	6.26809	7.04062	10.9443	1.21935
0	16.494	6.66134	7.06767	11.1016	1.23822
2.68771	16.7787	6.84334	7.36689	11.1218	1.26117
0.968058	17.2272	7.06321	7.43715	11.3282	1.33817
0.015694	17.4699	7.6918	7.63463	11.3389	1.35525
0.001265	18.5475	8.00176	7.74882	11.3602	1.3611
3.69883	18.6692	8.2432	7.75008	11.5139	1.41011
1.53403	18.8577	8.50734	7.88029	12.0191	1.41218
5.90871	19.6562	9.14445	8.03272	12.2186	1.4744
5.2025	19.836	9.18595	8.11398	12.8179	1.53741
6.35089	20.1083	9.24517	8.2386	13.1042	1.56509
1.50504	20.3054	9.39629	8.55527	13.1364	1.72316
4.74974	21.5737	9.46196	9.25472	13.1617	1.77058
21.3145	21.8812	9.47533	9.28999	13.2475	1.79796
7.11484	22.2011	9.63471	9.62553	13.2597	1.87321
1.6899	24.2176	9.76689	9.65994	13.2868	1.94209
0.505524	24.3157	10.7817	9.82164	13.9875	1.98367
7.95354	26.6907	10.8627	10.3282	14.2952	2.03067
2.6788	26.7146	11.154	10.6525	16.0163	2.03455
7.9881	29.0046	11.4651	10.8253	16.4746	2.14744
4.33472	29.9255	11.9658	10.8375	17.3642	2.2244
24.9559	30.0096	11.9988	11.2817	17.4909	2.31453
0.000812	30.1145	12.3534	11.3085	17.9695	2.32924
0.755029	30.63	12.5868	11.3901	18.1447	2.38835
0.179938		12.7577	11.8904	18.2293	2.44257
30.4744		13.0895	12.4119	18.2456	2.45765
0.765984		13.1767	12.4927	18.8713	2.50689
0.003032		13.3746	13.6061	19.0913	2.51585
5.8668		14.0308	15.1694	19.4543	2.53947
2.62131		14.0748	17.0173	19.4836	2.562
14.9474		14.3862	20.5682	19.8584	2.5787
4.31318		15.0134	21.0962	19.9593	2.69092
20.8225		15.1243	21.6681	21.9671	2.73653
1.44501		15.7245	22.5062	26.599	2.80969
4.80593		15.9184	24.2829	27.5883	2.93577
16.9617		16.3304	26.2322	28.8725	2.96889
5.95989		16.4703		29.8328	3.0469
3.78971		16.5118		31.083	3.22604
3.01933		16.8973		36.72	3.38682
9.99435		17.5508		43.6261	3.47683
8.05		17.7368			3.70223
0		18.577			3.74011
1.38832		18.5815			3.74725
3.52118		19.1885			3.93865
3.01786		20.9022			4.08344
0.866822		21.6429			4.2058
0		22.7748			4.22143
0.208255		24.9078			4.23165
0		25.9812			4.27818
0					4.55779
8.82748					4.57992
10.8678					4.59975
0.262586					4.67343
0					4.94401
2.52518					4.95947
0.835733					5.35453
2.99315					5.51661
2.25636					5.52139
					5.54372
					5.5925
					5.60931
					5.7213
					5.83833
					5.98946
					6.33232
					6.60743
					6.64872
					7.05289
					7.0947
					7.16658
					7.25009
					7.29527
					7.66476
					7.66596
					7.78531
					7.82943
					8.16797
					8.56184
					8.76256
					9.20437
					9.38124
					9.55673
					9.76068
					9.84608
					10.0644
					10.3154
					12.8162
					13.0865
					13.2863
					13.6129
					13.6881
					14.1813
					14.7194
					15.2681
					15.3096
					15.6029
					17.3672
					17.3907
					17.9341
					20.4113
					20.9216
					20.9754
					26.8806

## Sheet: Fig 5a
WT siControl	WT siBRCA2	PARP14KO siBRCA2
4	8	1
27	10	1
7	11	7		Column B	WT siBRCA2
11	16	2		vs.	vs.
11	12	1		Column A	WT siControl
9	11	3
41	9	2		Unpaired t test
8	1	4		P value	<0.0001
8	20	1		P value summary	****
6	7	10		Significantly different (P < 0.05)?	Yes
10	3	5		One- or two-tailed P value?	Two-tailed
3	4	5		t, df	t=5.254, df=224
17	15	10
23	6	6		How large is the effect?
16	9	1		Mean of column A	3.894
13	14	2		Mean of column B	7.825
4	13	1		Difference between means (B - A) ± SEM	3.931 ± 0.7482
2	11	2		95% confidence interval	2.457 to 5.405
8	6	7		R squared (eta squared)	0.1097
2	12	1
4	6	5		F test to compare variances
5	5	2		F, DFn, Dfd	1.108, 122, 102
3	16	4		P value	0.5946
6	6	3		P value summary	ns
8	7	3		Significantly different (P < 0.05)?	No
4	8	11
14	3	5		Data analyzed
8	6	3		Sample size, column A	123
2	1	10		Sample size, column B	103
7	1	11
8	1	3
10	1	1
4	2	12		Column C	PARP14KO siBRCA2
4	3	6		vs.	vs.
7	13	3		Column B	WT siBRCA2
12	3	2
10	5	1		Unpaired t test
1	2	3		P value	<0.0001
0	1	3		P value summary	****
4	1	5		Significantly different (P < 0.05)?	Yes
0	5	4		One- or two-tailed P value?	Two-tailed
0	1	2		t, df	t=6.498, df=212
2	3	3
3	4	4		How large is the effect?
6	4	1		Mean of column B	7.825
2	2	2		Mean of column C	3.856
3	5	1		Difference between means (C - B) ± SEM	-3.969 ± 0.6109
4	5	1		95% confidence interval	-5.174 to -2.765
0	3	4		R squared (eta squared)	0.1661
0	9	2
8	5	4		F test to compare variances
3	2	9		F, DFn, Dfd	2.708, 102, 110
3	8	9		P value	<0.0001
0	8	7		P value summary	****
1	8	1		Significantly different (P < 0.05)?	Yes
0	1	10
0	5	6		Data analyzed
6	2	5		Sample size, column B	103
0	0	1		Sample size, column C	111
1	3	12
1	2	10
3	21	12
4	14	7
6	13	2
2	13	3
1	6	4
7	14	0
1	20	6
3	7	10
4	11	3
1	16	1
4	8	0
1	10	7
2	20	2
2	16	3
2	19	2
0	13	5
0	7	2
1	2	3
0	10	1
2	1	2
0	3	3
0	6	9
0	1	3
0	2	0
0	13	5
0	11	1
0	4	4
1	17	2
0	13	3
0	15	8
5	8	0
1	16	0
0	11	3
2	10	14
6	10	1
0	8	7
2	1	0
1	4	0
1	15	1
2	10	4
0	11	1
0	2	5
1		0
1		0
0		4
3		1
0		3
3		3
1		1
1		1
0
1
1
0
2
1
1
1
0
0
0
1

## Sheet: Fig 5b
WT siControl	WT siBRCA2	PARP14KO siBRCA2
2	12	1
61	17	7
9	32	4		Column B	WT siBRCA2
31	11	6		vs.	vs.
11	17	2		Column A	WT siControl
34	28	6
74	16	4		Unpaired t test
25	1	8		P value	0.0006
7	26	4		P value summary	***
4	15	8		Significantly different (P < 0.05)?	Yes
20	9	5		One- or two-tailed P value?	Two-tailed
20	8	8		t, df	t=3.477, df=224
38	20	11
41	7	9		How large is the effect?
42	9	2		Mean of column A	7.138
18	11	0		Mean of column B	12.17
3	25	3		Difference between means (B - A) ± SEM	5.037 ± 1.448
2	10	2		95% confidence interval	2.182 to 7.891
11	5	7		R squared (eta squared)	0.05121
4	25	3
8	6	3		F test to compare variances
11	5	2		F, DFn, Dfd	1.442, 122, 102
6	28	8		P value	0.0572
8	9	7		P value summary	ns
7	5	3		Significantly different (P < 0.05)?	No
6	16	15
9	4	10		Data analyzed
9	5	3		Sample size, column A	123
3	6	6		Sample size, column B	103
6	0	3
24	1	4
11	3	3
13	2	4		Column C	PARP14KO siBRCA2
12	3	14		vs.	vs.
22	11	5		Column B	WT siBRCA2
31	7	7
19	5	2		Unpaired t test
10	2	3		P value	<0.0001
0	2	6		P value summary	****
2	2	4		Significantly different (P < 0.05)?	Yes
0	10	5		One- or two-tailed P value?	Two-tailed
3	5	0		t, df	t=7.130, df=212
2	2	1
4	5	3		How large is the effect?
5	6	3		Mean of column B	12.17
3	3	4		Mean of column C	4.955
7	2	0		Difference between means (C - B) ± SEM	-7.220 ± 1.013
1	4	3		95% confidence interval	-9.216 to -5.224
2	8	3		R squared (eta squared)	0.1934
0	15	3
9	3	5		F test to compare variances
13	4	9		F, DFn, Dfd	5.368, 102, 110
0	10	7		P value	<0.0001
0	4	14		P value summary	****
9	6	2		Significantly different (P < 0.05)?	Yes
0	0	8
2	9	4		Data analyzed
2	1	6		Sample size, column B	103
0	2	3		Sample size, column C	111
5	3	13
0	4	12
2	38	13
5	9	8
2	20	1
3	10	0
3	10	1
9	37	2
2	30	17
6	16	18
4	10	9
0	14	1
5	14	0
8	11	3
2	10	3
2	25	2
3	26	2
0	15	3
0	14	3
1	10	5
0	24	3
2	5	5
2	7	4
2	4	9
1	5	6
0	6	6
2	5	7
3	11	0
1	9	6
5	25	2
0	18	4
1	22	9
8	7	1
0	39	3
0	19	3
2	20	24
4	15	1
0	17	9
1	4	4
1	25	0
1	34	0
4	33	8
0	33	2
2	16	2
1		0
2		1
5		4
2		4
0		4
4		4
6		2
3		2
0
1
4
1
4
1
2
1
0
0
0
1

## Sheet: Fig 5c
WT siBRCA2	PARP14KO siBRCA2	PARP14KO + PARP14(delRRM1) siBRCA2	PARP14KO + PARP14(WT) siBRCA2	PARP14KO + PARP14(3FA) siBRCA2
9	3	0	15	12
5	14	0	28	10
14	4	0	14	9		Column B	PARP14KO siBRCA2
15	11	0	24	4		vs.	vs.
11	2	2	13	9		Column A	WT siBRCA2
8	13	1	8	6
6	23	0	97	10		Unpaired t test
3	13	0	24	8		P value	<0.0001
14	11	0	25	6		P value summary	****
14	6	0	16	0		Significantly different (P < 0.05)?	Yes
17	2	0	19	3		One- or two-tailed P value?	Two-tailed
26	0	0	14	18		t, df	t=5.190, df=210
12	12	2	12	17
11	8	0	1	8		How large is the effect?
5	19	0	17	17		Mean of column A	8.15
21	5	0	21	20		Mean of column B	3.732
8	5	0	7	11		Difference between means (B - A) ± SEM	-4.418 ± 0.8512
16	13	0	17	12		95% confidence interval	-6.096 to -2.740
10	4	0	12	16		R squared (eta squared)	0.1137
19	0	0	20	7
17	0	0	18	18		F test to compare variances
14	2	0	7	11		F, DFn, Dfd	2.888, 99, 111
26	3	1	4	12		P value	<0.0001
6	0	0	9	9		P value summary	****
2	0	0	13	9		Significantly different (P < 0.05)?	Yes
2	0	0	9	6
9	0	0	15	9		Data analyzed
12	0	0	6	10		Sample size, column A	100
5	2	1	7	7		Sample size, column B	112
5	0	0	3	2
7	0	0	6	13
12	1	0	9	6
4	0	0	6	5		Column C	PARP14KO + PARP14(delRRM1) siBRCA2
9	0	0	7	4		vs.	vs.
14	0	0	4	3		Column A	WT siBRCA2
12	0	0	1	6
7	0	0	3	7		Unpaired t test
2	2	1	3	11		P value	<0.0001
5	2	0	3	2		P value summary	****
7	2	3	5	7		Significantly different (P < 0.05)?	Yes
5	0	0	1	4		One- or two-tailed P value?	Two-tailed
7	0	0	3	5		t, df	t=8.625, df=168
19	0	0	0	11
16	0	0	0	5		How large is the effect?
8	3	0	2	9		Mean of column A	8.15
21	5	0	2	1		Mean of column C	0.2429
11	4	0	3	1		Difference between means (C - A) ± SEM	-7.907 ± 0.9167
6	2	0	0	3		95% confidence interval	-9.717 to -6.097
11	3	1	0	1		R squared (eta squared)	0.3069
11	3	0	2	12
5	2	0	0	3		F test to compare variances
25	5	1	3	20		F, DFn, Dfd	176.5, 99, 69
19	1	0	2	0		P value	<0.0001
15	0	0	1	15		P value summary	****
4	3	0	0	12		Significantly different (P < 0.05)?	Yes
15	0	0	0	14
11	2	0	1	22		Data analyzed
15	1	0	7	13		Sample size, column A	100
16	3	0	5	19		Sample size, column C	70
15	9	0	1	14
9	2	1	2	17
14	5	0	4	4
16	2	0	6	21		Column D	PARP14KO + PARP14(WT) siBRCA2
26	11	0	3	6		vs.	vs.
15	4	0	1	10		Column A	WT siBRCA2
28	7	1	3	13
21	7	0	2	4		Unpaired t test
1	14	1	2	2		P value	0.7396
0	2	1	3	0		P value summary	ns
0	0	0	1	1		Significantly different (P < 0.05)?	No
0	0		0	0		One- or two-tailed P value?	Two-tailed
0	0		1	1		t, df	t=0.3329, df=178
1	0		1	2
1	0		2	0		How large is the effect?
1	1		1	0		Mean of column A	8.15
0	2		2	3		Mean of column D	7.65
0	0		0	0		Difference between means (D - A) ± SEM	-0.5000 ± 1.502
0	3		0	0		95% confidence interval	-3.464 to 2.464
0	1		0	1		R squared (eta squared)	0.0006222
1	0		3	1
1	2			0		F test to compare variances
0	0			1		F, DFn, Dfd	2.609, 79, 99
0	2			1		P value	<0.0001
0	1			0		P value summary	****
0	0			2		Significantly different (P < 0.05)?	Yes
0	3			2
1	4			1		Data analyzed
0	1			1		Sample size, column A	100
1	0			2		Sample size, column D	80
0	0			1
0	1			2
0	0			0
0	2			0		Column E	PARP14KO + PARP14(3FA) siBRCA2
2	0			0		vs.	vs.
0	4			2		Column A	WT siBRCA2
0	6			0
0	9			1		Unpaired t test
0	10					P value	0.1326
0	14					P value summary	ns
0	3					Significantly different (P < 0.05)?	No
	6					One- or two-tailed P value?	Two-tailed
	6					t, df	t=1.510, df=195
	6
	3					How large is the effect?
	11					Mean of column A	8.15
	6					Mean of column E	6.66
	4					Difference between means (E - A) ± SEM	-1.490 ± 0.9867
	5					95% confidence interval	-3.436 to 0.4558
	4					R squared (eta squared)	0.01156
	7
	2					F test to compare variances
	7					F, DFn, Dfd	1.578, 99, 96
						P value	0.0255
						P value summary	*
						Significantly different (P < 0.05)?	Yes
						Data analyzed
						Sample size, column A	100
						Sample size, column E	97

[truncated: 3 more sheets: Fig 5d, Fig S1, Fig S2]
